# Supplementary material for: Dynamic Measurement of Protein Translation in Mycobacteria Using Nontargeted Stable Isotope Labeling in Combination with MALDI-TOF Mass Spectrometry-Based Readout
Source: Anal Chem. 2025 Feb 25;97(9):4850–9. doi: 10.1021/acs.analchem.4c03931 (PMC11912119; doi:10.1021/acs.analchem.4c03931)
Supplement: Supplementary file 2 — ac4c03931_si_002.xlsx [file ac4c03931_si_002.xlsx]

## Sheet: proteinGroups_IF_20220727
Protein IDs	Majority protein IDs	Peptide counts (all)	Peptide counts (razor+unique)	Peptide counts (unique)	Fasta headers	Number of proteins	Peptides	Razor + unique peptides	Unique peptides	Peptides 20170210_OT1_Anna_green_3161	Peptides 20170210_OT1_Anna_green_4150	Peptides 20170210_OT1_Anna_green_5553	Peptides 20170210_OT1_Anna_red_3161	Peptides 20170210_OT1_Anna_red_4150_170213154417	Peptides 20170210_OT1_Anna_red_5553	Peptides 20170302_OT1_AnnaN_4150_A	Peptides 20171122_OT1_nLC_AN_2755_fr1_lysC	Peptides 20171122_OT1_nLC_AN_3441_lysC	Peptides 20171122_OT1_nLC_AN_4009_lysC	Peptides 20171122_OT1_nLC_AN_4332_lysC	Peptides 20171122_OT1_nLC_AN_4554_lysC	Peptides 20171122_OT1_nLC_AN_5762_lysC	Peptides 20171122_OT1_nLC_AN_6600_lysC	Peptides 20171122_OT1_nLC_AN_9546_fr1_lysC	Peptides 20171122_OT1_nLC_AN_9546_fr2_lysC	Peptides 20171122_OT1_nLC_AN_9546_fr3_lysC	Razor + unique peptides 20170210_OT1_Anna_green_3161	Razor + unique peptides 20170210_OT1_Anna_green_4150	Razor + unique peptides 20170210_OT1_Anna_green_5553	Razor + unique peptides 20170210_OT1_Anna_red_3161	Razor + unique peptides 20170210_OT1_Anna_red_4150_170213154417	Razor + unique peptides 20170210_OT1_Anna_red_5553	Razor + unique peptides 20170302_OT1_AnnaN_4150_A	Razor + unique peptides 20171122_OT1_nLC_AN_2755_fr1_lysC	Razor + unique peptides 20171122_OT1_nLC_AN_3441_lysC	Razor + unique peptides 20171122_OT1_nLC_AN_4009_lysC	Razor + unique peptides 20171122_OT1_nLC_AN_4332_lysC	Razor + unique peptides 20171122_OT1_nLC_AN_4554_lysC	Razor + unique peptides 20171122_OT1_nLC_AN_5762_lysC	Razor + unique peptides 20171122_OT1_nLC_AN_6600_lysC	Razor + unique peptides 20171122_OT1_nLC_AN_9546_fr1_lysC	Razor + unique peptides 20171122_OT1_nLC_AN_9546_fr2_lysC	Razor + unique peptides 20171122_OT1_nLC_AN_9546_fr3_lysC	Unique peptides 20170210_OT1_Anna_green_3161	Unique peptides 20170210_OT1_Anna_green_4150	Unique peptides 20170210_OT1_Anna_green_5553	Unique peptides 20170210_OT1_Anna_red_3161	Unique peptides 20170210_OT1_Anna_red_4150_170213154417	Unique peptides 20170210_OT1_Anna_red_5553
A0QS39	A0QS39	12	12	12	sp|A0QS39|RL331_MYCS2 50S ribosomal protein L33 1 OS=Mycolicibacterium smegmatis (strain ATCC 700084 / mc(2)155) OX=246196 GN=rpmG1 PE=1 SV=1	1	12	12	12	12	1	0	3	0	0	2	0	0	0	0	0	0	0	0	0	0	12	1	0	3	0	0	2	0	0	0	0	0	0	0	0	0	0	12	1	0	3	0	0
A0QV03	A0QV03	5	5	5	tr|A0QV03|A0QV03_MYCS2 50S ribosomal protein L28 OS=Mycolicibacterium smegmatis (strain ATCC 700084 / mc(2)155) OX=246196 GN=rpmB PE=1 SV=1	1	5	5	5	4	1	0	0	0	0	2	0	0	0	0	0	0	0	0	0	0	4	1	0	0	0	0	2	0	0	0	0	0	0	0	0	0	0	4	1	0	0	0	0
A0QZP7	A0QZP7	1	1	1	tr|A0QZP7|A0QZP7_MYCS2 Alkanesulfonate monooxygenase OS=Mycolicibacterium smegmatis (strain ATCC 700084 / mc(2)155) OX=246196 GN=MSMEG_4103 PE=4 SV=1	1	1	1	1	1	1	0	1	0	1	0	0	0	1	1	0	1	0	0	1	1	1	1	0	1	0	1	0	0	0	1	1	0	1	0	0	1	1	1	1	0	1	0	1
A0R076	A0R076	1	1	1	tr|A0R076|A0R076_MYCS2 Integral membrane protein OS=Mycolicibacterium smegmatis (strain ATCC 700084 / mc(2)155) OX=246196 GN=MSMEG_4287 PE=4 SV=1	1	1	1	1	1	1	1	0	0	1	0	1	0	0	1	0	0	0	1	0	1	1	1	1	0	0	1	0	1	0	0	1	0	0	0	1	0	1	1	1	1	0	0	1
A0QRU5	A0QRU5	1	1	1	tr|A0QRU5|A0QRU5_MYCS2 Cysteine desulfurase OS=Mycolicibacterium smegmatis (strain ATCC 700084 / mc(2)155) OX=246196 GN=iscS PE=3 SV=1	1	1	1	1	1	1	1	1	1	1	0	0	0	0	0	0	0	0	0	0	0	1	1	1	1	1	1	0	0	0	0	0	0	0	0	0	0	0	1	1	1	1	1	1
A0R617	A0R617	1	1	1	tr|A0R617|A0R617_MYCS2 Polyketide synthase OS=Mycolicibacterium smegmatis (strain ATCC 700084 / mc(2)155) OX=246196 GN=MSMEG_6392 PE=4 SV=1	1	1	1	1	1	1	0	0	0	1	0	0	0	0	0	0	0	0	0	0	0	1	1	0	0	0	1	0	0	0	0	0	0	0	0	0	0	0	1	1	0	0	0	1
A0R0A4	A0R0A4	1	1	1	tr|A0R0A4|A0R0A4_MYCS2 Methylated-DNA--protein-cysteine methyltransferase OS=Mycolicibacterium smegmatis (strain ATCC 700084 / mc(2)155) OX=246196 GN=MSMEG_4316 PE=3 SV=1	1	1	1	1	1	0	0	0	0	1	0	0	0	0	0	0	0	0	0	0	0	1	0	0	0	0	1	0	0	0	0	0	0	0	0	0	0	0	1	0	0	0	0	1
A0QTA4	A0QTA4	20	20	20	tr|A0QTA4|A0QTA4_MYCS2 Uncharacterized protein OS=Mycolicibacterium smegmatis (strain ATCC 700084 / mc(2)155) OX=246196 GN=MSMEG_1770 PE=4 SV=1	1	20	20	20	1	4	0	0	0	0	19	0	0	0	0	0	0	0	0	0	0	1	4	0	0	0	0	19	0	0	0	0	0	0	0	0	0	0	1	4	0	0	0	0
P48354	P48354	1	1	1	sp|P48354|GYRA_MYCS2 DNA gyrase subunit A OS=Mycolicibacterium smegmatis (strain ATCC 700084 / mc(2)155) OX=246196 GN=gyrA PE=1 SV=1	1	1	1	1	1	1	0	0	0	0	0	1	1	0	0	0	0	1	1	1	1	1	1	0	0	0	0	0	1	1	0	0	0	0	1	1	1	1	1	1	0	0	0	0
A0QND6	A0QND6	2	2	2	sp|A0QND6|DPO3B_MYCS2 Beta sliding clamp OS=Mycolicibacterium smegmatis (strain ATCC 700084 / mc(2)155) OX=246196 GN=dnaN PE=1 SV=1	1	2	2	2	1	0	0	0	0	0	0	1	0	0	0	0	0	0	0	0	0	1	0	0	0	0	0	0	1	0	0	0	0	0	0	0	0	0	1	0	0	0	0	0
A0QQA1	A0QQA1	1	1	1	tr|A0QQA1|A0QQA1_MYCS2 p450 heme-thiolate protein OS=Mycolicibacterium smegmatis (strain ATCC 700084 / mc(2)155) OX=246196 GN=MSMEG_0681 PE=3 SV=1	1	1	1	1	1	0	1	1	0	0	0	0	1	0	0	0	0	0	0	0	0	1	0	1	1	0	0	0	0	1	0	0	0	0	0	0	0	0	1	0	1	1	0	0
A0QVY8	A0QVY8	1	1	1	sp|A0QVY8|NRDR_MYCS2 Transcriptional repressor NrdR OS=Mycolicibacterium smegmatis (strain ATCC 700084 / mc(2)155) OX=246196 GN=nrdR PE=3 SV=1	1	1	1	1	1	0	0	0	0	0	0	0	0	0	0	0	0	0	0	0	0	1	0	0	0	0	0	0	0	0	0	0	0	0	0	0	0	0	1	0	0	0	0	0
A0R026	A0R026	1	1	1	tr|A0R026|A0R026_MYCS2 Probable conserved transmembrane protein OS=Mycolicibacterium smegmatis (strain ATCC 700084 / mc(2)155) OX=246196 GN=MSMEG_4237 PE=4 SV=1	1	1	1	1	1	0	0	0	0	0	0	0	0	0	0	0	0	0	0	0	0	1	0	0	0	0	0	0	0	0	0	0	0	0	0	0	0	0	1	0	0	0	0	0
A0R0X7	A0R0X7	1	1	1	tr|A0R0X7|A0R0X7_MYCS2 ABC transporter system integral membrane protein OS=Mycolicibacterium smegmatis (strain ATCC 700084 / mc(2)155) OX=246196 GN=MSMEG_4543 PE=3 SV=1	1	1	1	1	1	0	0	0	0	0	0	0	0	0	0	0	0	0	0	0	0	1	0	0	0	0	0	0	0	0	0	0	0	0	0	0	0	0	1	0	0	0	0	0
A0R2I4	A0R2I4	1	1	1	tr|A0R2I4|A0R2I4_MYCS2 FO synthase OS=Mycolicibacterium smegmatis (strain ATCC 700084 / mc(2)155) OX=246196 GN=MSMEG_5126 PE=3 SV=1	1	1	1	1	1	0	0	0	0	0	0	0	0	0	0	0	0	0	0	0	0	1	0	0	0	0	0	0	0	0	0	0	0	0	0	0	0	0	1	0	0	0	0	0
A0QR89	A0QR89	1	1	1	tr|A0QR89|A0QR89_MYCS2 Geranylgeranyl reductase OS=Mycolicibacterium smegmatis (strain ATCC 700084 / mc(2)155) OX=246196 GN=MSMEG_1028 PE=4 SV=1	1	1	1	1	0	0	0	0	0	0	0	0	1	1	1	1	0	1	0	1	1	0	0	0	0	0	0	0	0	1	1	1	1	0	1	0	1	1	0	0	0	0	0	0
A0R3F9	A0R3F9	1	1	1	sp|A0R3F9|PAT_MYCS2 Acetyltransferase Pat OS=Mycolicibacterium smegmatis (strain ATCC 700084 / mc(2)155) OX=246196 GN=MSMEG_5458 PE=1 SV=1	1	1	1	1	0	0	0	0	0	0	0	0	0	0	1	1	1	1	1	1	1	0	0	0	0	0	0	0	0	0	0	1	1	1	1	1	1	1	0	0	0	0	0	0
A0QYN7	A0QYN7	1	1	1	tr|A0QYN7|A0QYN7_MYCS2 Coenzyme PQQ synthesis protein A OS=Mycolicibacterium smegmatis (strain ATCC 700084 / mc(2)155) OX=246196 GN=pqqA PE=3 SV=1	1	1	1	1	0	0	0	0	0	0	0	0	0	1	0	1	0	0	1	0	0	0	0	0	0	0	0	0	0	0	1	0	1	0	0	1	0	0	0	0	0	0	0	0
A0R150	A0R150	1	1	1	sp|A0R150|RL27_MYCS2 50S ribosomal protein L27 OS=Mycolicibacterium smegmatis (strain ATCC 700084 / mc(2)155) OX=246196 GN=rpmA PE=1 SV=1	1	1	1	1	0	0	0	0	0	0	0	0	0	0	0	1	0	0	0	0	0	0	0	0	0	0	0	0	0	0	0	0	1	0	0	0	0	0	0	0	0	0	0	0
A0R2B1	A0R2B1	1	1	1	sp|A0R2B1|KGD_MYCS2 Multifunctional 2-oxoglutarate metabolism enzyme OS=Mycolicibacterium smegmatis (strain ATCC 700084 / mc(2)155) OX=246196 GN=kgd PE=1 SV=1	1	1	1	1	0	0	0	0	0	0	0	0	1	1	0	1	0	0	0	0	0	0	0	0	0	0	0	0	0	1	1	0	1	0	0	0	0	0	0	0	0	0	0	0
A0R5C8	A0R5C8	1	1	1	tr|A0R5C8|A0R5C8_MYCS2 Uncharacterized protein OS=Mycolicibacterium smegmatis (strain ATCC 700084 / mc(2)155) OX=246196 GN=MSMEG_6145 PE=4 SV=1	1	1	1	1	0	0	0	0	0	0	0	0	0	0	0	1	0	0	0	0	0	0	0	0	0	0	0	0	0	0	0	0	1	0	0	0	0	0	0	0	0	0	0	0
A0QWS8	A0QWS8	7	7	7	tr|A0QWS8|A0QWS8_MYCS2 Integration host factor OS=Mycolicibacterium smegmatis (strain ATCC 700084 / mc(2)155) OX=246196 GN=MSMEG_3050 PE=4 SV=1	1	7	7	7	0	0	0	0	0	0	0	0	0	3	5	0	7	0	0	0	0	0	0	0	0	0	0	0	0	0	3	5	0	7	0	0	0	0	0	0	0	0	0	0
A0QV37	A0QV37	4	4	4	sp|A0QV37|RS16_MYCS2 30S ribosomal protein S16 OS=Mycolicibacterium smegmatis (strain ATCC 700084 / mc(2)155) OX=246196 GN=rpsP PE=1 SV=1	1	4	4	4	0	0	0	0	1	0	0	0	0	0	4	0	0	0	0	0	0	0	0	0	0	1	0	0	0	0	0	4	0	0	0	0	0	0	0	0	0	0	1	0
A0QSD9	A0QSD9	2	2	2	sp|A0QSD9|RL29_MYCS2 50S ribosomal protein L29 OS=Mycolicibacterium smegmatis (strain ATCC 700084 / mc(2)155) OX=246196 GN=rpmC PE=1 SV=1	1	2	2	2	0	0	0	0	0	0	0	0	0	0	2	0	0	0	0	0	1	0	0	0	0	0	0	0	0	0	0	2	0	0	0	0	0	1	0	0	0	0	0	0
A0QYP9	A0QYP9	1	1	1	tr|A0QYP9|A0QYP9_MYCS2 GTPase Der OS=Mycolicibacterium smegmatis (strain ATCC 700084 / mc(2)155) OX=246196 GN=der PE=3 SV=1	1	1	1	1	0	0	0	0	0	0	0	0	0	1	1	0	0	1	0	1	1	0	0	0	0	0	0	0	0	0	1	1	0	0	1	0	1	1	0	0	0	0	0	0
A0R1N9	A0R1N9	1	1	1	tr|A0R1N9|A0R1N9_MYCS2 DUF1330 domain-containing protein OS=Mycolicibacterium smegmatis (strain ATCC 700084 / mc(2)155) OX=246196 GN=MSMEG_4821 PE=4 SV=1	1	1	1	1	0	0	0	0	0	0	0	0	0	0	1	0	1	1	1	1	1	0	0	0	0	0	0	0	0	0	0	1	0	1	1	1	1	1	0	0	0	0	0	0
A0QSD3	A0QSD3	1	1	1	sp|A0QSD3|RL23_MYCS2 50S ribosomal protein L23 OS=Mycolicibacterium smegmatis (strain ATCC 700084 / mc(2)155) OX=246196 GN=rplW PE=1 SV=1	1	1	1	1	0	0	0	0	0	0	0	0	0	0	1	0	0	0	0	0	0	0	0	0	0	0	0	0	0	0	0	1	0	0	0	0	0	0	0	0	0	0	0	0
A0QSS3	A0QSS3	2	2	2	sp|A0QSS3|CH10_MYCS2 Co-chaperonin GroES OS=Mycolicibacterium smegmatis (strain ATCC 700084 / mc(2)155) OX=246196 GN=groES PE=1 SV=1	1	2	2	2	0	0	0	0	0	0	0	0	0	0	1	0	0	1	0	0	0	0	0	0	0	0	0	0	0	0	0	1	0	0	1	0	0	0	0	0	0	0	0	0
A0QUG0	A0QUG0	1	1	1	tr|A0QUG0|A0QUG0_MYCS2 Transcriptional regulator, TetR family protein OS=Mycolicibacterium smegmatis (strain ATCC 700084 / mc(2)155) OX=246196 GN=MSMEG_2193 PE=4 SV=1	1	1	1	1	0	0	0	0	0	0	0	0	1	0	1	0	1	1	1	0	0	0	0	0	0	0	0	0	0	1	0	1	0	1	1	1	0	0	0	0	0	0	0	0
A0QWN3	A0QWN3	1	1	1	sp|A0QWN3|SYDND_MYCS2 Aspartate--tRNA(Asp/Asn) ligase OS=Mycolicibacterium smegmatis (strain ATCC 700084 / mc(2)155) OX=246196 GN=aspS PE=1 SV=1	1	1	1	1	0	0	0	0	0	0	0	0	0	0	1	0	1	0	0	0	0	0	0	0	0	0	0	0	0	0	0	1	0	1	0	0	0	0	0	0	0	0	0	0
A0R6S4;A0QZS1	A0R6S4;A0QZS1	1;1	1;1	1;1	tr|A0R6S4|A0R6S4_MYCS2 TnpC protein OS=Mycolicibacterium smegmatis (strain ATCC 700084 / mc(2)155) OX=246196 GN=MSMEG_6654 PE=4 SV=1;tr|A0QZS1|A0QZS1_MYCS2 TnpC protein OS=Mycolicibacterium smegmatis (strain ATCC 700084 / mc(2)155) OX=246196 GN=MSMEG_4127	2	1	1	1	0	0	0	0	0	0	0	0	1	1	1	0	0	0	0	0	0	0	0	0	0	0	0	0	0	1	1	1	0	0	0	0	0	0	0	0	0	0	0	0
A0R2E3	A0R2E3	8	8	8	tr|A0R2E3|A0R2E3_MYCS2 Uncharacterized protein OS=Mycolicibacterium smegmatis (strain ATCC 700084 / mc(2)155) OX=246196 GN=MSMEG_5081 PE=4 SV=1	1	8	8	8	0	0	0	0	0	8	0	0	0	0	0	0	0	0	0	0	0	0	0	0	0	0	8	0	0	0	0	0	0	0	0	0	0	0	0	0	0	0	0	8
A0QSE0	A0QSE0	3	3	3	sp|A0QSE0|RS17_MYCS2 30S ribosomal protein S17 OS=Mycolicibacterium smegmatis (strain ATCC 700084 / mc(2)155) OX=246196 GN=rpsQ PE=1 SV=1	1	3	3	3	0	0	0	0	0	3	0	0	0	0	0	0	0	0	0	0	0	0	0	0	0	0	3	0	0	0	0	0	0	0	0	0	0	0	0	0	0	0	0	3
A0QRJ0	A0QRJ0	2	2	2	sp|A0QRJ0|HTPX_MYCS2 Protease HtpX homolog OS=Mycolicibacterium smegmatis (strain ATCC 700084 / mc(2)155) OX=246196 GN=htpX PE=3 SV=1	1	2	2	2	0	1	0	0	0	2	0	0	0	0	0	0	0	0	0	0	0	0	1	0	0	0	2	0	0	0	0	0	0	0	0	0	0	0	0	1	0	0	0	2
A0QPJ1	A0QPJ1	2	2	2	tr|A0QPJ1|A0QPJ1_MYCS2 Uncharacterized protein OS=Mycolicibacterium smegmatis (strain ATCC 700084 / mc(2)155) OX=246196 GN=MSMEG_0416 PE=4 SV=1	1	2	2	2	0	0	0	0	0	2	0	0	0	0	0	0	0	0	0	0	0	0	0	0	0	0	2	0	0	0	0	0	0	0	0	0	0	0	0	0	0	0	0	2
A0QP17	A0QP17	1	1	1	tr|A0QP17|A0QP17_MYCS2 Uncharacterized protein OS=Mycolicibacterium smegmatis (strain ATCC 700084 / mc(2)155) OX=246196 GN=MSMEG_0240 PE=4 SV=1	1	1	1	1	0	0	1	1	1	1	0	0	0	0	0	0	0	0	0	0	0	0	0	1	1	1	1	0	0	0	0	0	0	0	0	0	0	0	0	0	1	1	1	1
A0QTR9	A0QTR9	1	1	1	tr|A0QTR9|A0QTR9_MYCS2 DNA helicase OS=Mycolicibacterium smegmatis (strain ATCC 700084 / mc(2)155) OX=246196 GN=MSMEG_1941 PE=1 SV=1	1	1	1	1	0	0	0	0	1	1	0	0	0	0	0	0	0	0	0	0	0	0	0	0	0	1	1	0	0	0	0	0	0	0	0	0	0	0	0	0	0	0	1	1
A0QUE1	A0QUE1	1	1	1	tr|A0QUE1|A0QUE1_MYCS2 Uncharacterized protein OS=Mycolicibacterium smegmatis (strain ATCC 700084 / mc(2)155) OX=246196 GN=MSMEG_2176 PE=4 SV=1	1	1	1	1	0	0	0	0	0	1	0	0	0	0	0	0	0	0	0	0	0	0	0	0	0	0	1	0	0	0	0	0	0	0	0	0	0	0	0	0	0	0	0	1
A0R7F7	A0R7F7	1	1	1	sp|A0R7F7|RS182_MYCS2 30S ribosomal protein S18 2 OS=Mycolicibacterium smegmatis (strain ATCC 700084 / mc(2)155) OX=246196 GN=rpsR2 PE=1 SV=1	1	1	1	1	0	0	0	0	0	1	0	0	0	0	0	0	0	0	0	0	0	0	0	0	0	0	1	0	0	0	0	0	0	0	0	0	0	0	0	0	0	0	0	1
A0QS96	A0QS96	8	8	8	sp|A0QS96|RS12_MYCS2 30S ribosomal protein S12 OS=Mycolicibacterium smegmatis (strain ATCC 700084 / mc(2)155) OX=246196 GN=rpsL PE=1 SV=1	1	8	8	8	0	7	0	0	0	0	3	0	0	0	0	0	0	0	0	0	0	0	7	0	0	0	0	3	0	0	0	0	0	0	0	0	0	0	0	7	0	0	0	0
A0QYF4	A0QYF4	1	1	1	tr|A0QYF4|A0QYF4_MYCS2 Uncharacterized protein OS=Mycolicibacterium smegmatis (strain ATCC 700084 / mc(2)155) OX=246196 GN=MSMEG_3639 PE=4 SV=1	1	1	1	1	0	1	0	1	0	0	0	0	0	0	0	0	0	0	0	0	0	0	1	0	1	0	0	0	0	0	0	0	0	0	0	0	0	0	0	1	0	1	0	0
A0QP20	A0QP20	4	4	4	tr|A0QP20|A0QP20_MYCS2 MHB domain-containing protein OS=Mycolicibacterium smegmatis (strain ATCC 700084 / mc(2)155) OX=246196 GN=MSMEG_0243 PE=4 SV=1	1	4	4	4	0	0	0	0	0	0	0	0	0	0	0	0	0	1	1	4	4	0	0	0	0	0	0	0	0	0	0	0	0	0	1	1	4	4	0	0	0	0	0	0
A0QV58	A0QV58	1	1	1	tr|A0QV58|A0QV58_MYCS2 5,10-methylenetetrahydromethanopterin reductase OS=Mycolicibacterium smegmatis (strain ATCC 700084 / mc(2)155) OX=246196 GN=MSMEG_2456 PE=4 SV=1	1	1	1	1	0	0	0	0	0	0	0	0	0	0	0	0	0	0	0	1	0	0	0	0	0	0	0	0	0	0	0	0	0	0	0	0	1	0	0	0	0	0	0	0
A0R4N8	A0R4N8	1	1	1	tr|A0R4N8|A0R4N8_MYCS2 Virulence factor Mce family protein OS=Mycolicibacterium smegmatis (strain ATCC 700084 / mc(2)155) OX=246196 GN=MSMEG_5900 PE=4 SV=1	1	1	1	1	0	0	0	0	0	0	0	0	0	0	0	0	0	1	0	1	1	0	0	0	0	0	0	0	0	0	0	0	0	0	1	0	1	1	0	0	0	0	0	0
A0QP86	A0QP86	1	1	1	tr|A0QP86|A0QP86_MYCS2 Aldehyde dehydrogenase family protein OS=Mycolicibacterium smegmatis (strain ATCC 700084 / mc(2)155) OX=246196 GN=MSMEG_0309 PE=3 SV=1	1	1	1	1	0	0	0	0	0	0	0	0	1	1	0	0	0	0	0	0	0	0	0	0	0	0	0	0	0	1	1	0	0	0	0	0	0	0	0	0	0	0	0	0
A0QPW7	A0QPW7	1	1	1	tr|A0QPW7|A0QPW7_MYCS2 NAD_binding_9 domain-containing protein OS=Mycolicibacterium smegmatis (strain ATCC 700084 / mc(2)155) OX=246196 GN=MSMEG_0543 PE=4 SV=1	1	1	1	1	0	0	0	0	0	0	1	0	0	0	0	0	0	0	0	0	0	0	0	0	0	0	0	1	0	0	0	0	0	0	0	0	0	0	0	0	0	0	0	0
A0QQW1	A0QQW1	1	1	1	tr|A0QQW1|A0QQW1_MYCS2 Integral membrane transport protein OS=Mycolicibacterium smegmatis (strain ATCC 700084 / mc(2)155) OX=246196 GN=MSMEG_0896 PE=4 SV=1	1	1	1	1	0	0	1	1	1	0	0	0	0	0	0	0	0	0	0	0	0	0	0	1	1	1	0	0	0	0	0	0	0	0	0	0	0	0	0	0	1	1	1	0
A0QR62	A0QR62	1	1	1	tr|A0QR62|A0QR62_MYCS2 Oxidoreductase, molybdopterin binding OS=Mycolicibacterium smegmatis (strain ATCC 700084 / mc(2)155) OX=246196 GN=MSMEG_0998 PE=4 SV=1	1	1	1	1	0	0	0	0	1	0	0	0	0	0	0	0	0	0	0	0	0	0	0	0	0	1	0	0	0	0	0	0	0	0	0	0	0	0	0	0	0	0	1	0
A0QR70	A0QR70	1	1	1	tr|A0QR70|A0QR70_MYCS2 Probable membrane transporter protein OS=Mycolicibacterium smegmatis (strain ATCC 700084 / mc(2)155) OX=246196 GN=MSMEG_1007 PE=3 SV=1	1	1	1	1	0	0	1	0	0	0	0	0	0	0	0	0	0	0	0	0	0	0	0	1	0	0	0	0	0	0	0	0	0	0	0	0	0	0	0	0	1	0	0	0
A0QRA1	A0QRA1	1	1	1	tr|A0QRA1|A0QRA1_MYCS2 Uncharacterized protein OS=Mycolicibacterium smegmatis (strain ATCC 700084 / mc(2)155) OX=246196 GN=MSMEG_1042 PE=4 SV=1	1	1	1	1	0	0	0	0	0	0	1	0	0	0	0	0	0	0	0	0	0	0	0	0	0	0	0	1	0	0	0	0	0	0	0	0	0	0	0	0	0	0	0	0
A0QRP7	A0QRP7	1	1	1	tr|A0QRP7|A0QRP7_MYCS2 TROVE domain protein OS=Mycolicibacterium smegmatis (strain ATCC 700084 / mc(2)155) OX=246196 GN=MSMEG_1193 PE=3 SV=1	1	1	1	1	0	0	1	0	0	0	0	0	0	0	0	0	0	0	0	0	0	0	0	1	0	0	0	0	0	0	0	0	0	0	0	0	0	0	0	0	1	0	0	0
A0QSD2	A0QSD2	1	1	1	sp|A0QSD2|RL4_MYCS2 50S ribosomal protein L4 OS=Mycolicibacterium smegmatis (strain ATCC 700084 / mc(2)155) OX=246196 GN=rplD PE=1 SV=1	1	1	1	1	0	0	0	0	0	0	0	0	1	1	0	0	0	0	0	0	0	0	0	0	0	0	0	0	0	1	1	0	0	0	0	0	0	0	0	0	0	0	0	0
A0QSG0	A0QSG0	8	8	8	sp|A0QSG0|RL24_MYCS2 50S ribosomal protein L24 OS=Mycolicibacterium smegmatis (strain ATCC 700084 / mc(2)155) OX=246196 GN=rplX PE=1 SV=1	1	8	8	8	0	0	0	0	0	0	8	0	0	0	0	0	0	0	0	0	0	0	0	0	0	0	0	8	0	0	0	0	0	0	0	0	0	0	0	0	0	0	0	0
A0QSG2	A0QSG2	2	2	2	sp|A0QSG2|RS14Z_MYCS2 30S ribosomal protein S14 type Z OS=Mycolicibacterium smegmatis (strain ATCC 700084 / mc(2)155) OX=246196 GN=rpsZ PE=1 SV=1	1	2	2	2	0	0	0	0	0	0	2	0	0	0	0	0	0	0	0	0	0	0	0	0	0	0	0	2	0	0	0	0	0	0	0	0	0	0	0	0	0	0	0	0
A0QSL4	A0QSL4	1	1	1	sp|A0QSL4|RL36_MYCS2 50S ribosomal protein L36 OS=Mycolicibacterium smegmatis (strain ATCC 700084 / mc(2)155) OX=246196 GN=rpmJ PE=1 SV=1	1	1	1	1	0	0	0	0	0	0	1	0	0	0	0	0	0	0	0	0	0	0	0	0	0	0	0	1	0	0	0	0	0	0	0	0	0	0	0	0	0	0	0	0
A0QSL8	A0QSL8	1	1	1	sp|A0QSL8|RPOA_MYCS2 DNA-directed RNA polymerase subunit alpha OS=Mycolicibacterium smegmatis (strain ATCC 700084 / mc(2)155) OX=246196 GN=rpoA PE=1 SV=1	1	1	1	1	0	0	1	1	1	0	0	0	0	0	0	0	0	0	0	0	0	0	0	1	1	1	0	0	0	0	0	0	0	0	0	0	0	0	0	0	1	1	1	0
A0QSR9	A0QSR9	1	1	1	tr|A0QSR9|A0QSR9_MYCS2 Peptidase M22, glycoprotease OS=Mycolicibacterium smegmatis (strain ATCC 700084 / mc(2)155) OX=246196 GN=MSMEG_1578 PE=4 SV=1	1	1	1	1	0	0	0	0	0	0	0	0	0	0	0	0	1	0	0	0	0	0	0	0	0	0	0	0	0	0	0	0	0	1	0	0	0	0	0	0	0	0	0	0
A0QSW8	A0QSW8	3	3	3	tr|A0QSW8|A0QSW8_MYCS2 Uncharacterized protein OS=Mycolicibacterium smegmatis (strain ATCC 700084 / mc(2)155) OX=246196 GN=MSMEG_1629 PE=4 SV=1	1	3	3	3	0	0	0	0	0	0	3	0	0	0	0	0	0	0	0	0	0	0	0	0	0	0	0	3	0	0	0	0	0	0	0	0	0	0	0	0	0	0	0	0
A0QSX1	A0QSX1	1	1	1	tr|A0QSX1|A0QSX1_MYCS2 Error-prone DNA polymerase OS=Mycolicibacterium smegmatis (strain ATCC 700084 / mc(2)155) OX=246196 GN=dnaE2 PE=3 SV=1	1	1	1	1	0	0	0	0	0	0	1	0	0	0	0	0	0	0	0	0	0	0	0	0	0	0	0	1	0	0	0	0	0	0	0	0	0	0	0	0	0	0	0	0
A0QTB3	A0QTB3	1	1	1	tr|A0QTB3|A0QTB3_MYCS2 Uncharacterized protein OS=Mycolicibacterium smegmatis (strain ATCC 700084 / mc(2)155) OX=246196 GN=MSMEG_1779 PE=4 SV=1	1	1	1	1	0	0	1	0	0	0	0	0	0	0	0	0	0	0	0	0	0	0	0	1	0	0	0	0	0	0	0	0	0	0	0	0	0	0	0	0	1	0	0	0
A0QTD6	A0QTD6	1	1	1	tr|A0QTD6|A0QTD6_MYCS2 ChaB protein OS=Mycolicibacterium smegmatis (strain ATCC 700084 / mc(2)155) OX=246196 GN=MSMEG_1802 PE=4 SV=1	1	1	1	1	0	0	0	0	0	0	0	0	0	1	0	0	0	0	0	0	0	0	0	0	0	0	0	0	0	0	1	0	0	0	0	0	0	0	0	0	0	0	0	0
A0QTZ7	A0QTZ7	1	1	1	tr|A0QTZ7|A0QTZ7_MYCS2 CAIB/BAIF family protein OS=Mycolicibacterium smegmatis (strain ATCC 700084 / mc(2)155) OX=246196 GN=MSMEG_2023 PE=4 SV=1	1	1	1	1	0	0	0	0	1	0	0	0	0	0	0	0	0	0	0	0	0	0	0	0	0	1	0	0	0	0	0	0	0	0	0	0	0	0	0	0	0	0	1	0
A0QUX8	A0QUX8	1	1	1	sp|A0QUX8|ILVC_MYCS2 Ketol-acid reductoisomerase (NADP(+)) OS=Mycolicibacterium smegmatis (strain ATCC 700084 / mc(2)155) OX=246196 GN=ilvC PE=1 SV=1	1	1	1	1	0	0	1	1	1	0	0	0	0	0	0	0	0	0	0	0	0	0	0	1	1	1	0	0	0	0	0	0	0	0	0	0	0	0	0	0	1	1	1	0
A0QUY9	A0QUY9	1	1	1	tr|A0QUY9|A0QUY9_MYCS2 3-isopropylmalate dehydratase large subunit OS=Mycolicibacterium smegmatis (strain ATCC 700084 / mc(2)155) OX=246196 GN=leuC PE=3 SV=1	1	1	1	1	0	0	1	0	1	0	0	0	0	0	0	0	0	0	0	0	0	0	0	1	0	1	0	0	0	0	0	0	0	0	0	0	0	0	0	0	1	0	1	0
A0QV04	A0QV04	1	1	1	tr|A0QV04|A0QV04_MYCS2 Dihydroxyacetone kinase OS=Mycolicibacterium smegmatis (strain ATCC 700084 / mc(2)155) OX=246196 GN=MSMEG_2402 PE=4 SV=1	1	1	1	1	0	0	1	0	1	0	0	0	0	0	0	0	0	0	0	0	0	0	0	1	0	1	0	0	0	0	0	0	0	0	0	0	0	0	0	0	1	0	1	0
A0QV74	A0QV74	1	1	1	tr|A0QV74|A0QV74_MYCS2 AsnC-family protein transcriptional regulator OS=Mycolicibacterium smegmatis (strain ATCC 700084 / mc(2)155) OX=246196 GN=MSMEG_2472 PE=4 SV=1	1	1	1	1	0	0	1	1	1	0	0	0	0	0	0	0	0	0	0	0	0	0	0	1	1	1	0	0	0	0	0	0	0	0	0	0	0	0	0	0	1	1	1	0
A0QWW2	A0QWW2	1	1	1	sp|A0QWW2|G3P_MYCS2 Glyceraldehyde-3-phosphate dehydrogenase OS=Mycolicibacterium smegmatis (strain ATCC 700084 / mc(2)155) OX=246196 GN=gapA PE=1 SV=1	1	1	1	1	0	0	0	0	1	0	0	0	0	0	0	0	0	0	0	0	0	0	0	0	0	1	0	0	0	0	0	0	0	0	0	0	0	0	0	0	0	0	1	0
A0QXF8	A0QXF8	1	1	1	tr|A0QXF8|A0QXF8_MYCS2 3-isopropylmalate dehydrogenase OS=Mycolicibacterium smegmatis (strain ATCC 700084 / mc(2)155) OX=246196 GN=MSMEG_3285 PE=4 SV=1	1	1	1	1	0	0	1	1	0	0	0	0	0	0	0	0	0	0	0	0	0	0	0	1	1	0	0	0	0	0	0	0	0	0	0	0	0	0	0	0	1	1	0	0
A0QZK3	A0QZK3	1	1	1	tr|A0QZK3|A0QZK3_MYCS2 Short-chain dehydrogenase/reductase SDR OS=Mycolicibacterium smegmatis (strain ATCC 700084 / mc(2)155) OX=246196 GN=MSMEG_4055 PE=4 SV=1	1	1	1	1	0	0	0	0	1	0	0	0	0	0	0	0	0	0	0	0	0	0	0	0	0	1	0	0	0	0	0	0	0	0	0	0	0	0	0	0	0	0	1	0
A0R0U5	A0R0U5	1	1	1	tr|A0R0U5|A0R0U5_MYCS2 Phenyloxazoline synthase MbtB OS=Mycolicibacterium smegmatis (strain ATCC 700084 / mc(2)155) OX=246196 GN=MSMEG_4511 PE=3 SV=1	1	1	1	1	0	0	0	1	0	0	0	0	0	0	0	0	0	0	0	0	0	0	0	0	1	0	0	0	0	0	0	0	0	0	0	0	0	0	0	0	0	1	0	0
A0R1C2	A0R1C2	1	1	1	sp|A0R1C2|DHE2_MYCS2 NAD-specific glutamate dehydrogenase OS=Mycolicibacterium smegmatis (strain ATCC 700084 / mc(2)155) OX=246196 GN=gdh PE=1 SV=1	1	1	1	1	0	0	0	0	0	0	1	0	0	0	0	0	0	0	0	0	0	0	0	0	0	0	0	1	0	0	0	0	0	0	0	0	0	0	0	0	0	0	0	0
A0R1N8	A0R1N8	1	1	1	tr|A0R1N8|A0R1N8_MYCS2 Bac_luciferase domain-containing protein OS=Mycolicibacterium smegmatis (strain ATCC 700084 / mc(2)155) OX=246196 GN=MSMEG_4820 PE=4 SV=1	1	1	1	1	0	0	0	1	1	0	0	0	0	0	0	0	0	0	0	0	0	0	0	0	1	1	0	0	0	0	0	0	0	0	0	0	0	0	0	0	0	1	1	0
A0R221	A0R221	1	1	1	tr|A0R221|A0R221_MYCS2 Homoserine dehydrogenase OS=Mycolicibacterium smegmatis (strain ATCC 700084 / mc(2)155) OX=246196 GN=MSMEG_4957 PE=3 SV=1	1	1	1	1	0	0	0	1	1	0	0	0	0	0	0	0	0	0	0	0	0	0	0	0	1	1	0	0	0	0	0	0	0	0	0	0	0	0	0	0	0	1	1	0
A0R3T1	A0R3T1	1	1	1	tr|A0R3T1|A0R3T1_MYCS2 Short chain dehydrogenase OS=Mycolicibacterium smegmatis (strain ATCC 700084 / mc(2)155) OX=246196 GN=MSMEG_5584 PE=4 SV=1	1	1	1	1	0	0	1	0	0	0	0	0	0	0	0	0	0	0	0	0	0	0	0	1	0	0	0	0	0	0	0	0	0	0	0	0	0	0	0	0	1	0	0	0
A0R4F3	A0R4F3	1	1	1	tr|A0R4F3|A0R4F3_MYCS2 Carveol dehydrogenase OS=Mycolicibacterium smegmatis (strain ATCC 700084 / mc(2)155) OX=246196 GN=MSMEG_5813 PE=3 SV=1	1	1	1	1	0	0	0	0	0	0	1	1	0	0	0	0	0	0	1	0	0	0	0	0	0	0	0	1	1	0	0	0	0	0	0	1	0	0	0	0	0	0	0	0
A0R4R9	A0R4R9	1	1	1	tr|A0R4R9|A0R4R9_MYCS2 Short chain dehydrogenase OS=Mycolicibacterium smegmatis (strain ATCC 700084 / mc(2)155) OX=246196 GN=MSMEG_5931 PE=1 SV=1	1	1	1	1	0	0	0	0	0	0	0	0	0	1	0	0	1	1	0	0	0	0	0	0	0	0	0	0	0	0	1	0	0	1	1	0	0	0	0	0	0	0	0	0
A0R5V1	A0R5V1	1	1	1	tr|A0R5V1|A0R5V1_MYCS2 Glycerol dehydratase large subunit OS=Mycolicibacterium smegmatis (strain ATCC 700084 / mc(2)155) OX=246196 GN=MSMEG_6321 PE=4 SV=1	1	1	1	1	0	0	1	1	0	0	0	0	0	0	0	0	0	0	0	0	0	0	0	1	1	0	0	0	0	0	0	0	0	0	0	0	0	0	0	0	1	1	0	0
A0R5W9	A0R5W9	1	1	1	tr|A0R5W9|A0R5W9_MYCS2 Metallo-beta-lactamase family protein OS=Mycolicibacterium smegmatis (strain ATCC 700084 / mc(2)155) OX=246196 GN=MSMEG_6339 PE=4 SV=1	1	1	1	1	0	0	1	0	0	0	0	0	0	0	0	0	0	0	0	0	0	0	0	1	0	0	0	0	0	0	0	0	0	0	0	0	0	0	0	0	1	0	0	0
A0R6D8	A0R6D8	1	1	1	tr|A0R6D8|A0R6D8_MYCS2 Membrane transport protein OS=Mycolicibacterium smegmatis (strain ATCC 700084 / mc(2)155) OX=246196 GN=MSMEG_6513 PE=4 SV=1	1	1	1	1	0	0	1	1	1	0	0	0	0	0	0	0	0	0	0	0	0	0	0	1	1	1	0	0	0	0	0	0	0	0	0	0	0	0	0	0	1	1	1	0
A0R6I5	A0R6I5	1	1	1	tr|A0R6I5|A0R6I5_MYCS2 Nonspecific lipid-transfer protein OS=Mycolicibacterium smegmatis (strain ATCC 700084 / mc(2)155) OX=246196 GN=MSMEG_6561 PE=4 SV=1	1	1	1	1	0	0	0	0	0	0	0	0	0	0	0	0	1	0	0	0	0	0	0	0	0	0	0	0	0	0	0	0	0	1	0	0	0	0	0	0	0	0	0	0
A0R6L5	A0R6L5	1	1	1	tr|A0R6L5|A0R6L5_MYCS2 Short-chain dehydrogenase/reductase SDR OS=Mycolicibacterium smegmatis (strain ATCC 700084 / mc(2)155) OX=246196 GN=MSMEG_6592 PE=4 SV=1	1	1	1	1	0	0	0	0	1	0	0	0	0	0	0	0	0	0	0	0	0	0	0	0	0	1	0	0	0	0	0	0	0	0	0	0	0	0	0	0	0	0	1	0
Q3L891	Q3L891	1	1	1	tr|Q3L891|Q3L891_MYCS2 Phenyloxazoline synthase MbtB OS=Mycolicibacterium smegmatis (strain ATCC 700084 / mc(2)155) OX=246196 GN=mps2 PE=3 SV=1	1	1	1	1	0	0	1	1	1	0	0	0	0	0	0	0	0	0	0	0	0	0	0	1	1	1	0	0	0	0	0	0	0	0	0	0	0	0	0	0	1	1	1	0
[truncated: 137 more columns]
